# Supplementary material for: The Prevalence and Genetic Diversity of Avian Malaria in Wild Birds in the Republic of Korea
Source: Animals (Basel). 2025 Mar 27;15(7):957. doi: 10.3390/ani15070957 (PMC11987983; doi:10.3390/ani15070957)
Supplement: Supplementary file 1 [file animals-15-00957-s001.zip]

Archive with 1 entries (1 files):
- animals-3498180-supplementary.pdf
